# Supplementary material for: Co-Localization of the Oncogenic Transcription Factor MYCN and the DNA Methyl Binding Protein MeCP2 at Genomic Sites in Neuroblastoma
Source: PLoS One. 2011 Jun 22;6(6):e21436. doi: 10.1371/journal.pone.0021436 (PMC3120883; doi:10.1371/journal.pone.0021436)
Supplement: Table S1 — Comparison of MeCP2 ChIP-chip results with Yasuai et al 2008. (XLSX) [file pone.0021436.s008.xlsx]

## Sheet: Sheet1
Supplementary Table 1. Comparison of MeCP2 ChIP-chip results with Yasuai et al 2008
Identified Promoters bound by MeCP2 (Yasuai et al 2008)	MeCP2 Binding Site Identified	Coordinates of MeCP2 binding site
BDNF Site 1	Yes	Chr11:27677006-27677555
BDNF Site 2	Yes	Chr11:27699303-27700052
DLX5	Yes	Chr7:96493115-96493664
GTF2F	No	n/a
JUNB	Yes	Chr19:12762409-12762758
KPNB1	No	n/a
NUP133	No	n/a
SDHD	Yes	Chr11:111462106-111462555
SNRPN	Yes	Chr15:22751627-22752067
STMN4	Yes	Chr8:27171370-27171919
SYT3	Yes	Chr19:55833664-55834118
UCHL1	No	n/a
