# Supplementary material for: Co-Localization of the Oncogenic Transcription Factor MYCN and the DNA Methyl Binding Protein MeCP2 at Genomic Sites in Neuroblastoma
Source: PLoS One. 2011 Jun 22;6(6):e21436. doi: 10.1371/journal.pone.0021436 (PMC3120883; doi:10.1371/journal.pone.0021436)
Supplement: Table S2 — PCR Primers. (XLSX) [file pone.0021436.s009.xlsx]

## Sheet: Sheet1
Supplementary Table 2. qPCR Primers
Entrez Gene ID	Gene Name	Forward Primer	Reverse Primer	Chromosomal Coordinates	Size
4831	NME2	GGGCATCCTGCGAGAAGA	GCACCTCAAACGGCCATCT	chr17:49,243,129-49,243,236	108 b.p.
84515	MCM8	CGCTGGACTTGTACTGCTTTAAAC	GGCCCACAACCACAGCAT	chr20:5,930,930-5,931,027	98 b.p.
5878	RAB5C	GCAGAAGAGACCACCTTGAGAGA	CCCAGTAATGTCTGCTTCTACTCCTA	chr17:40,309,110-40,309,203	94 b.p
627	BDNF	CCCACGTACATCCCAACCA	CCTGCGCCCCTCTTCTG	chr11:27,720,982-27,721,059	78 b.p.
389421	LIN28B	CAAAACTGTGAGCTGGGAATCA	AGGGCTCCAGCAGCTCTGT	chr1:26,735,150-26,735,219	70 b.p.
3209	HOXA13	CAGGGTGTTTGCTGCTTATCG	CCAAGCCTCCAGTGGAATGT	chr7:27,206,864-27,206,932	69 b.p.
8358	H3B	ACCCCTTAGCTGCTATATCCACTGT	CGTCTCCAATATTCTCTGATTTCTTTTT	chr6:26,032,499-26,032,647	149 b.p.
